# Supplementary material for: A Survey of Spontaneous Antibiotic-Resistant Mutants of the Halophilic, Thermophilic Bacterium Rhodothermus marinus
Source: Antibiotics (Basel). 2021 Nov 11;10(11):1384. doi: 10.3390/antibiotics10111384 (PMC8614978; doi:10.3390/antibiotics10111384)
Supplement: Supplementary file 1 [file antibiotics-10-01384-s001.zip]

Archive with 1 entries (1 files):
- antibiotics-1407193-supplementary.pdf
